# Supplementary material for: Diagnostic value of bronchoalveolar lavage fluid metagenomic next-generation sequencing in pediatric pneumonia
Source: Front Cell Infect Microbiol. 2022 Oct 27;12:950531. doi: 10.3389/fcimb.2022.950531 (PMC9648200; doi:10.3389/fcimb.2022.950531)
Supplement: Supplementary file 1 [file DataSheet_1.zip]

Archive with 4 entries (2 files):
- revised data sheet 1/Supplementary Table/
- revised data sheet 1/Supplementary Table/Supplementary Table 1 and 2.xlsx
- revised data sheet 1/Supplementary Table/Supplementary Table 3.xlsx
- revised data sheet 1/
