# Supplementary material for: Diagnostic value of bronchoalveolar lavage fluid metagenomic next-generation sequencing in pediatric pneumonia
Source: Front Cell Infect Microbiol. 2022 Oct 27;12:950531. doi: 10.3389/fcimb.2022.950531 (PMC9648200; doi:10.3389/fcimb.2022.950531)
Supplement: Supplementary file 1 [file DataSheet_1.zip › revised data sheet 1/Supplementary Table/Supplementary Table 1 and 2.xlsx]

## Sheet: Supplementary Table 1
Supplementary Table 1. Conventional microbiological tests using in the standard procedures
Pathogen	Technique	Sample	Microbiological Tests
Bacteria	Bacterial culture	BALF/ Sputum specimens	Bacterial culture on appropriate media with bacterial identification by BRUKER mass spectrometry
	Smear	BALF/ Sputum specimens	Acid-fast staining for Mycobacterium tuberculosis
Viruses	PCR	NP Swab	Influenza A/B, Influenza A virus H1N1，Influenza A virus H3N2，Parainfluenza virus 1/2/3/4，coronavirus OC43/HKU1/NL63/229E，human rhinovirus, adenovirus, respiratory syncytial virus A/B， human metapneumovirus (HMPV), Boca virus，chlamydia，Mycoplasma pneumoniae
	Antigen detection	NP Swab	Influenza A/B antigen
Fungi	Smear	BALF/ Sputum specimens	India ink staining for Cryptococcus
	Fungal culture	BALF/ Sputum specimens	Fungal culture on appropriate media with fungal identification by BRUKER mass spectrometry
	Antigen detection	Blood/ BALF	Galactomannan and 1,3 b-D glucan antigen
mycoplasma	Antibody detection	Blood	Mycoplasma pneumoniae
	PCR	BALF	Mycoplasma pneumoniae
Others	Smear	BALF	Gomori methenamine stain for Pneumocystis jirovecii
Abbreviations: BALF, bronchoalveolar lavage fluid; MALDI-TOF, matrix-assisted laser desorption/ionization-time of flight; NP, nasopharyngeal; PCR, polymerase chain reaction; TA, tracheal aspirate.

## Sheet: Supplementary Table 2
Supplementary Table 2. Interpretation of results of conventional microbiological tests
Pathogen	Definition of Clinically Significant Microbes
Bacteria	Moderate to heavy growths of bacteria with few epithelial cells seen on Gram stain examination (< 10 per high-power field) from BALF/ Sputum specimens ; oral commensal organisms are considered as contaminants unless they are deemed significant by the managing physician
Mycoplasma, Chlamydia	Positive PCR test for Mycoplasma, Chlamydia spp. from BALF/ NP Swab ; The serum antibody titer of Mycoplasma pneumoniae was greater than 1:160
Mycobacterium tuberculosis or NTM	Positive culture, anti-fast staining, or PCR test for Mycobacterium tuberculosis or NTM from BALF/ Sputum specimens
Fungi
Aspergillus spp.	Positive culture from BALF/ Sputum specimens /blood, BALF/ Sputum specimens /blood GM > 10.5ng/L
Fungi other than Aspergillus spp.	Positive culture for fungi other than Aspergillus spp. from BALF/ Sputum specimens ; BALF/ Sputum specimens /blood G>95pg/ml
Pneumocystis	Pneumocystis were detected in BALF/ Sputum specimens by Gomori Methenamine staining
Viruses	Positive PCR for virus of interest
Abbreviation: BALF, bronchoalveolar lavage fluid; GM, galactomannan; G，1,3 b-D glucan antigen;NA, not available; NTM, non-tuberculosis mycobacteria; PCR, polymerase chain reaction;
