# Supplementary material for: Diagnostic value of bronchoalveolar lavage fluid metagenomic next-generation sequencing in pediatric pneumonia
Source: Front Cell Infect Microbiol. 2022 Oct 27;12:950531. doi: 10.3389/fcimb.2022.950531 (PMC9648200; doi:10.3389/fcimb.2022.950531)
Supplement: Supplementary file 1 [file DataSheet_1.zip › revised data sheet 1/Supplementary Table/Supplementary Table 3.xlsx]

## Sheet: Sheet1
Supplementary Table 3 Detailed information of 103 children with pneumonia
	Gender	Age（months）	Underlying disease	recurrent respiaratory infection	check into ICU	Final confirmed pathogens/ diagnosis	Conventional microbiological tests	mNGS
1	F	27				Mycoplasma pneumoniae	Mycoplasma pneumoniae	Rhinovirus
2	M	72		Y		Haemophilus parainfluenzae		Haemophilus parainfluenzae，Rhinovirus，Enterovirus D68
3	F	108		Y		Mycoplasma pneumoniae	Mycoplasma pneumoniae
4	M	49				Haemophilus parainfluenzae，Mycoplasma pneumoniae	Mycoplasma pneumoniae	Haemophilus parainfluenzae，Rhinovirus，Enterovirus D68
5	M	4				CMV, Parainfluenza virus	Parainfluenza virus、CMV	CMV，Parainfluenza virus，Torque teno virus ，Candida albicans
6	M	10		Y		Enterovirus D68		Enterovirus D68
7	F	38				Mycoplasma pneumoniae	Mycoplasma pneumoniae	Brevibacterium Casei, Brevibacterium lines
8	M	50
9	F	102		Y		Pseudomonas aeruginosa	Pseudomonas aeruginosa	Pseudomonas aeruginosa，EBV
10	M	244				Bacteroides fragilis	Mycoplasma pneumoniae	Bacteroides fragilis，EBV
11	M	1				RSV		RSV，Stenotrophomonas maltophilia
12	M	11		Y		Streptococcus pneumoniae，Parainfluenza virus	Streptococcus pneumoniae	Streptococcus pneumoniae， Parainfluenza virus
13	F	16				Haemophilus influenzae，Parainfluenza virus，CMV	Parainfluenza virus，Haemophilus influenzae	CMV
14	F	36				RSV		RSV
15	M	8				Human metapneumovirus	Klebsiella pneumoniae	Human metapneumovirus
16	M	1				Chlamydia trachomatis，CMV	Mycoplasma pneumoniae,CMV	CMV，Chlamydia trachomatis
17	M	4				Parainfluenza virus，CMV，Pneumocystis jirovecii	Parainfluenza virus	Lactobacillus gasseri，Haemophilus parainfluenzae，CMV，Parainfluenza virus，Pneumocystis jirovecii
18	M	6				Haemophilus influenzae，RSV，Pneumocystis jirovecii	RSV，Haemophilus influenzae	RSV，Pneumocystis jirovecii
19	M	256				Haemophilus influenzae，Rhinovirus		Haemophilus influenzae，Rhinovirus
20	M	96		Y		Streptococcus pneumoniae；Pseudomonas aeruginosa，Rhinovirus	Streptococcus pneumoniae，Pseudomonas aeruginosa	Streptococcus pneumoniae，Haemophilus influenzae，Rhinovirus，CMV
21	M	11				Staphylococcus aureus		Staphylococcus aureus
22	F	131		Y		Haemophilus influenzae，Aspergillus spp	Aspergillus spp，Nontuberculous mycobacteria	Haemophilus influenzae
23	F	25				Rhinovirus		Rhinovirus，CMV，Circovirus
24	M	6			Y	Moraxella catarrhalis，Human metapneumovirus		Moraxella catarrhalis，Human metapneumovirus
25	M	11			Y	Mycoplasma pneumoniae，Human Bocavirus	Mycoplasma pneumoniae，Klebsiella pneumoniae	CMV，Human Bocavirus
26	M	8		Y	Y	Rhinovirus		Rhinovirus，Parainfluenza virus，Pneumocystis jirovecii
27	F	15		Y	Y	Streptococcus pneumoniae		Streptococcus pneumoniae，CMV
28	M	36		Y	Y	RSV		RSV
29	M	4			Y	RSV，Candida albicans		RSV，Candida albicans
30	M	35			Y	Haemophilus influenzae，Candida albicans	Candida albicans	Haemophilus influenzae，CMV，EBV，Candida albicans
31	M	2			Y	RSV		RSV
32	M	24		Y	Y	Mycoplasma pneumoniae， Parainfluenza virus	Mycoplasma pneumoniae	Parainfluenza virus
33	F	11			Y	RSV	RSV	RSV
34	F	3			Y
35	M	2				RSV		RSV
36	M	7				RSV，CMV，Pneumocystis jirovecii	Parainfluenza virus	RSV，CMV，Human Bocavirus，Pneumocystis jirovecii
37	M	3				Pseudomonas aeruginosa，Influenza B virus	Pseudomonas aeruginosa	Influenza B virus，Aspergillus niger，Aspergillus flavus
38	M	36			Y	Haemophilus parainfluenzae		Enterococcus faecium，Haemophilus parainfluenzae，CMV，Human Herpesvirus type 1
39	M	124				MP	Mycoplasma pneumoniae	Mycoplasma pneumoniae，EBV
40	M	20				Human Bocavirus、 Parainfluenza virus		Parainfluenza virus，Human Parainfluenza Virus Type 4，Human Bocavirus
41	F	8		Y	Y	RSV，Rhinovirus	RSV，Rhinovirus，Staphylococcus epidermidis	RSV，Rhinovirus
42	M	3			Y	RSV	RSV	RSV
43	M	40		Y		Haemophilus influenzae， Parainfluenza virus	Haemophilus influenzae	Parainfluenza virus
44	M	13			Y	Human Bocavirus	Human Bocavirus	Human Bocavirus
45	F	44				Mycoplasma pneumoniae	Mycoplasma pneumoniae	Mycoplasma pneumoniae
46	M	8			Y	Human Bocavirus、Rhinovirus	Human Bocavirus、Rhinovirus	RSV， Parainfluenza virus，Coxsackie A2、Human Bocavirus
47	M	19		Y		Mycoplasma pneumoniae，Aspergillus fumigatus	Mycoplasma pneumoniae，Aspergillus fumigatus	CMV，Human Bocavirus，Aspergillus fumigatus
48	M	22			Y	Human Bocavirus	Human Bocavirus	Human Bocavirus
49	M	3				RSV,CMV	RSV,CMV	RSV，CMV，Pneumocystis jirovecii
50	M	41			Y	Human Bocavirus	Human Bocavirus	Human Bocavirus
51	F	40		Y		Enterobacter cloacae complex，Klebsiella pneumoniae，Mycoplasma pneumoniae	Mycoplasma pneumoniae	Enterobacter cloacae complex，Klebsiella pneumoniae，Streptococcus anginosus，Human Bocavirus，Mycoplasma pneumoniae
52	F	87		Y		Haemophilus influenzae		Haemophilus influenzae，CMV，Human Herpesvirus type 7
53	M	69	Pulmonary hemosiderosis	Y		Haemophilus parainfluenzae		Haemophilus parainfluenzae
54	F	39	Pulmonary hemosiderosis	Y		Aspergillus fumigatus	Staphylococcus aureus	Aspergillus fumigatus
55	M	1			Y	Acinetobacter bowman 、Pseudomnas aeruginosa		Acinetobacter baumannii，Pseudomonas aeruginosa
56	M	252		Y
57	M	124		Y		Mycoplasma pneumoniae	Mycoplasma pneumoniae
58	M	98		Y		Mycoplasma pneumoniae	Mycoplasma pneumoniae	Lactobacillus gasseri，Candida albicans
59	M	134		Y		Mycoplasma pneumoniae	Mycoplasma pneumoniae	Mycoplasma pneumoniae
60	M	20		Y		Haemophilus influenzae，Rhinovirus		Haemophilus influenzae，Rhinovirus，Hepatitis GB virus type C
61	F	117		Y
62	F	132				Mycoplasma pneumoniae	Mycoplasma pneumoniae	Human Herpesvirus type 6B
63	M	8				Haemophilus influenzae，Parainfluenza virus，Rhinovirus		Haemophilus influenzae，Rhinovirus，CMV，Parainfluenza virus
64	F	2			Y	RSV		RSV，CMV，Pneumocystis jirovecii
65	M	14				Rhinovirus		Rhinovirus，Pneumocystis jirovecii
66	M	4			Y
67	M	2		Y	Y	Escherichia coli		Escherichia coli，Ueraplasma urealyticum
68	M	1				CMV，Chlamydia trachomatis，Bocavirus	Human Bocavirus	CMV，Chlamydia trachomatis
69	F	100		Y		Haemophilus influenzae,Moraxella catarrhalis,Enterovirus D68		Haemophilus influenzae，Moraxella catarrhalis，Enterovirus D68
70	F	63		Y		Moraxella catarrhalis ，Rhinovirus ，RSV，Ureaplasma urealyticum		Moraxella catarrhalis，RSV，Rhinovirus，Parainfluenza virus，Ureaplasma urealyticum
71	F	62		Y		Mycoplasma pneumoniae	Mycoplasma pneumoniae	Mycoplasma pneumoniae， Bacillus cereus
72	F	74		Y		Streptococcus pneumoniae，Rhinovirus	Rhinovirus	Streptococcus pneumoniae，Rhinovirus
73	M	2				Pneumocystis jirovecii		Pneumocystis jirovecii
74	M	6				RSV	RSV	RSV，Circovirus，Pneumocystis jirovecii
75	F	43				Parainfluenza virus，RSV，Mycoplasma pneumoniae	Mycoplasma pneumoniae	RSV， Parainfluenza virus
76	F	69		Y		Staphylococcus aureus，Rhinovirus		Staphylococcus aureus，Klebsiella aerogenes，Rhinovirus
77	M	30		Y		RSV	Rhinovirus，RSV	RSV，Aspergillus flavus
78	F	59		Y		RSV，Parainfluenza virus	Parainfluenza virus	RSV，Klebsiella pneumoniae， Parainfluenza virus
79	F	93				Mycoplasma pneumoniae，Rhinovirus	Mycoplasma pneumoniae	Mycoplasma pneumoniae，Rhinovirus，Torque teno virus ，Herpesvirus type 74
80	M	42				Streptococcus pneumoniae，Influenza B virus		Streptococcus pneumoniae，Influenza B virus
81	M	39				Rhinovirus	Rhinovirus	Rhinovirus，CMV，TTV like mini virus，Circovirus
82	M	11				Parainfluenza virus		CMV， Parainfluenza virus
83	M	91				Influenza B virus	Influenza B virus	Influenza B virus
84	M	96		Y		Mycoplasma pneumoniae	Mycoplasma pneumoniae	Mycoplasma pneumoniae
85	M	3				RSV,CMV	RSV	RSV，CMV，Pneumocystis jirovecii
86	M	159		Y		Mycoplasma pneumoniae	Mycoplasma pneumoniae	Mycoplasma pneumoniae，Circovirus，Human Herpesvirus type 4，Aspergillus flavus
87	M	43				RSV,Rhinovirus	Rhinovirus	RSV，Rhinovirus，Parainfluenza virus，Circovirus
88	M	67				Rhinovirus	Rhinovirus	Rhinovirus
89	M	6				RSV，CMV，Rhinovirus	RSV，Candida albicans	Rhinovirus，Serratia marcescens，CMV，Candida albicans
90	F	2				Staphylococcus aureus，Rhinovirus，RSV		Staphylococcus aureus，Klebsiella aerogenes，Moraxella catarrhalis，RSV，Rhinovirus，CMV，Pneumocystis jirovecii
91	F	22				Influenza B virus		Influenza B virus
92	M	5				Staphylococcus aureus， Parainfluenza virus，Aspergillus fumigatus，Aspergillus flavus	Parainfluenza virus	Staphylococcus aureus， Parainfluenza virus，Aspergillus fumigatus，Aspergillus flavus
93	F	14				RSV	RSV	RSV， Parainfluenza virus，Pneumocystis jirovecii
94	F	50		Y		Rhinovirus	Rhinovirus	Rhinovirus
95	M	87		Y		Streptococcus pneumoniae，Influenza B virus	Streptococcus pneumoniae	Acinetobacter bowman ，Influenza B virus，Parainfluenza virus，EBV
96	F	50				Bordetella parapertussis		Bordetella parapertussis，Tropheryma whipplei
97	F	22		Y		RSV	RSV	RSV
98	M	7				Parainfluenza virus，Haemophilus influenzae	Parainfluenza virus	Haemophilus influenzae，CMV， Parainfluenza virus，Circovirus，Human metapneumovirus，Mycoplasma pneumoniae
99	F	2		Y		CMV,Human metapneumovirus	CMV	Bifidobacterium longum，CMV，Human metapneumovirus
100	M	68		Y		Pseudomnas aeruginosa		Pseudomonas aeruginosa
101	F	131
102	M	5
103	M	9		Y		Staphvlococcus aureus		Staphvlococcus aureus
	Abbreviations: M，Male;F,Female ;Y,Yes;RSV,Respiratory syncytial virus;CMV,Cytomegalovirus;EBV,EB virus
